# Supplementary material for: Numerical Mechanistic Modelling of Drug Release from Solvent-Removal Zein-Based In Situ Gel
Source: Pharmaceutics. 2023 Sep 28;15(10):2401. doi: 10.3390/pharmaceutics15102401 (PMC10609933; doi:10.3390/pharmaceutics15102401)
Supplement: Supplementary file 1 [file pharmaceutics-15-02401-s001.zip]

Archive with 1 entries (1 files):
- pharmaceutics-2587788-supplementary.pdf
